# Supplementary material for: Protective Effects of Aucubin in DSS-Induced Colitis: Modulation of Inflammatory Pathways, Intestinal Barrier Integrity, and Gut Microbiota
Source: Foods. 2025 Oct 26;14(21):3648. doi: 10.3390/foods14213648 (PMC12610033; doi:10.3390/foods14213648)
Supplement: Supplementary file 1 [file foods-14-03648-s001.zip]

Archive with 1 entries (1 files):
- foods-3909585-supplementary.pdf
